# Supplementary material for: Evaluation of Knowledge, Attitudes, and Practices about Pharmacovigilance among Community Pharmacists in Qassim, Saudi Arabia
Source: Int J Environ Res Public Health. 2023 Feb 17;20(4):3548. doi: 10.3390/ijerph20043548 (PMC9958751; doi:10.3390/ijerph20043548)
Supplement: Supplementary file 1 [file ijerph-20-03548-s001.zip]

Archive with 1 entries (1 files):
- ijerph-2136676-supplementary.pdf
